# Supplementary material for: Changes in bone density and bone turnover in patients with rheumatoid arthritis treated with rituximab, results from an exploratory, prospective study
Source: PLoS One. 2018 Aug 6;13(8):e0201527. doi: 10.1371/journal.pone.0201527 (PMC6078302; doi:10.1371/journal.pone.0201527)
Supplement: S1 Table — (XLSX) [file pone.0201527.s001.xlsx]

## Sheet: Sheet1
patientid	visit	age	diseaseduration	gender	menopausal	smokingstatus	ethnicity	bmi	weight	height	mtx	prednisolone	cavitd	hydroxychloroquine	leflunomide	sulfasalazine	rtx1	rtx2	studycompleted	haq	esr	crp	das28	25ohd	pth	acpa	rf	lh	fsh	testosterone	shbg	lsbmd	lsts	lszs	lnbmd	lnts	lnzs	rnbmd	rnts	rnzs	mnbmd	mnts	mnzs	ltbmd	ltts	ltzs	rtbmd	rtts	rtzs
101	0	60.8	4	Male	na	Never	White	26.1246	75.5	1.7	Yes	No	No	No	No	No	Yes	Yes	Yes	1.875	73	28.6	6.85	81.8	19.8	Pos	Pos			5	21.8	1.197	-0.4	0.2	0.899	-1.3	-0.2	0.827	-1.9	-0.8	0.863	-1.6	-0.5	1.051	-0.3	0.5	1.026	-0.5	0.3
101	3			Male	na	Never	White	24.7405	71.5	1.7		Yes					Yes	Yes	Yes	2.25	12	0.4	5.85
101	6			Male	na	Never	White	26.1246	75.5	1.7							Yes	Yes	Yes	1.875	9	0.2	4.86
101	9			Male	na	Never	White	25.2595	73	1.7							Yes	Yes	Yes	1.75	8	0.3	3.74
101	12			Male	na	Never	White	25.2595	73	1.7							Yes	Yes	Yes	1.875	5	0.2	4.24									1.209	-0.3	0.2	0.879	-1.5	-0.5	0.781	-2.2	-1.2	0.83	-1.85	-0.85	1.059	-0.2	0.5	0.999	-0.7	0
102	0	69.7	14	Female	Yes	Never	White	22.5746	52.5	1.525	Yes	Yes	No	No	No	No	Yes	Yes	Yes	2.125	44	15.5	4.55	75.3	29.2	Neg	Neg	66.8	142.3			1.139	-0.5	1.6
102	3			Female	Yes	Never	White	23.3726	54	1.52							Yes	Yes	Yes	1.75	49	12.9	4.01
102	6			Female	Yes	Never	White	24.0218	55.5	1.52							Yes	Yes	Yes	1.75	48	10	4.34
102	9			Female	Yes	Never	White	24.4561	58	1.54							Yes	Yes	Yes	2.5	32	13.6	3.75
102	12			Female	Yes	Never	White	22.7896	53	1.525							Yes	Yes	Yes	2.25	42	5.8	3.66									1.176	-0.2	1.7
103	0	67.2	23	Female	Yes	Former	White	23.9224	56	1.53	Yes	Yes	Yes	No	No	No	Yes	Yes	Yes	2.125	8	1.9	4.08	72.8	33	Pos	Pos	26.8	51.1			1.381	1.5	3.5	0.83	-1.2	0.5	0.757	-1.9	-0.1	0.7935	-1.55	0.2	0.737	-2.2	-0.7	0.706	-2.4	-0.9
103	3			Female	Yes	Former	White	23.4952	55	1.53							Yes	Yes	Yes	2.25	5	1.3	4.6
103	6			Female	Yes	Former	White	21.4844	55	1.6							Yes	Yes	Yes	2	9	23.7	3.63
103	9			Female	Yes	Former	White	21.4844	55	1.6							Yes	Yes	Yes	2	2	0.4	3.17
103	12			Female	Yes	Former	White	21.4844	55	1.6							Yes	Yes	Yes	2.125	14	3.4	3.16									1.293	0.8	2.8	0.824	-1.3	0.5	0.79	-1.6	0.2	0.807	-1.45	0.35	0.765	-2	-0.4	0.722	-2.3	-0.8
104	0	49.2	9	Female	No	Never	White	31.8388	76	1.545	Yes	No	No	No	No	No	Yes	Yes	No	1.625	84	34	5.89	17	28.3	Neg	Neg	28.2	24.1			1.099	-0.8	-0.9	0.959	-0.2	0.1	0.898	-0.7	-0.4	0.9285	-0.45	-0.15	0.949	-0.4	-0.3	0.884	-1	-0.9
104	3			Female	No	Never	White	31.8388	76	1.545							Yes	Yes	No	1.5	67	22.8	5.37
104	6			Female	No	Never	White	31.8388	76	1.545							Yes	Yes	No	1.875	79	34.4	4.79
104	9			Female	No	Never	White	27.0211	64.5	1.545							Yes	Yes	No	1.75	55	20.6	5.46
104	12
105	0	54.6	21	Female	Yes	Current	White	19.433	51	1.62	No	Yes	No	No	No	No	Yes	Yes	Yes	2.125	37	5.8	6.15	37.8	29.2	Pos	Pos	34.1	54.1			1.152	-0.4	0.8	1.041	0.5	1.7	1.02	0.3	1.5	1.0305	0.4	1.6	0.977	-0.2	0.8	0.971	-0.2	0.7
105	3			Female	Yes	Current	White	19.7055	53	1.64							Yes	Yes	Yes	1.375	34	3.3	5.24
105	6			Female	Yes	Current	White	19.6807	51.65	1.62							Yes	Yes	Yes	1.875	60	21.3	6.65
105	9			Female	Yes	Current	White	20.1951	53	1.62							Yes	Yes	Yes	0.875	53	53.6	2.73
105	12			Female	Yes	Current	White	19.8141	52	1.62							Yes	Yes	Yes	1.25	39	5.4	4.4									1.138	-0.5	0.8	1.011	0.3	1.5	1.012	0.3	1.5	1.0115	0.3	1.5	0.944	-0.5	0.5	0.959	-0.3	0.6
106	0	67.4	13	Female	Yes	Current	White	25.5102	72	1.68	Yes	No	No	No	No	No	Yes	Yes	Yes	2.75	45	74.7	8.01	59.8	28.3	Pos	Pos	39.8	78			1.151	-0.4	1	0.914	-0.5	0.8	0.83	-1.3	0.1	0.872	-0.9	0.45	0.806	-1.6	-0.6	0.794	-1.7	-0.7
106	3			Female	Yes	Current	White	25.5102	72	1.68		Yes					Yes	Yes	Yes	1.75	33	18.1	4.41
106	6			Female	Yes	Current	White	25.5102	72	1.68							Yes	Yes	Yes	2.375	39	53.7	4.45
106	9			Female	Yes	Current	White	25.1559	71	1.68							Yes	Yes	Yes	2.125	27	27.6	4.82
106	12			Female	Yes	Current	White	25.5102	72	1.68							Yes	Yes	Yes	1.75	26	24.6	3.61									1.115	-0.7	0.7	0.882	-0.8	0.5	0.817	-1.4	0	0.8495	-1.1	0.25	0.805	-1.6	-0.5	0.782	-1.8	-0.7
107	0	63.4		Female	Yes	Never	White	32	70	1.48	No	No	No	No	Yes	No	No	No	No	2	5	5	5.03	26	44.3	Neg	Neg	25.8	82.4			1.159	-0.3	0.9	0.848	-1.1	0.1	0.898	-0.7	0.5	0.873	-0.9	0.3	0.93	-0.6	0.3	0.957	-0.4	0.5
107	3
107	6
107	9
107	12
108	0	40.2	7	Male	na	Current	White	30.9304	98	1.78	No	Yes	No	Yes	No	No	Yes	No	No	2.5	69	107.2	7.87		32.1	Pos	Pos			15.4	56.5	0.937	-2.5	-3	0.909	-1.2	-1.2	0.81	-2	-2	0.8595	-1.6	-1.6	0.952	-1.1	-1.1	0.774	-2.4	-2.5
108	3
108	6
108	9
108	12
109	0	62.9	10	Female	Yes	Never	White	25.5937	68	1.63	No	No	No	No	No	No	Yes	Yes	Yes	2.25	18	2.6	4.69	80.5	42.4	Pos	Pos	54	70.4			1.251	0.4	1.8	0.944	-0.3	1	0.858	-1	0.3	0.901	-0.65	0.65	0.936	-0.5	0.5	0.946	-0.5	0.6
109	3			Female	Yes	Never	White	25.7443	68.4	1.63							Yes	Yes	Yes	2.25	34	8.3	3.04
109	6			Female	Yes	Never	White	25.5937	68	1.63							Yes	Yes	Yes	2.25	25	8.6	3.11
109	9			Female	Yes	Never	White	25.5937	68	1.63							Yes	Yes	Yes	2.125		2.7	2.31
109	12			Female	Yes	Never	White	26.7229	71	1.63							Yes	Yes	Yes	2.125	13	2.2	1.38									1.186	-0.1	1.2	0.91	-0.6	0.6	0.872	-0.9	0.3	0.891	-0.75	0.45	0.936	-0.5	0.4	0.927	-0.6	0.3
110	0	59.6	14	Female	Yes	Former	White	22.71	59.6	1.62	No	No	No	No	No	No	Yes	Yes	Yes	1.875	10	2.1	2.24	12	50.9	Pos	Neg	29.5	89.8			0.962	-2	-0.6	0.869	-0.9	0.4	0.846	-1.1	0.2	0.8575	-1	0.3	0.911	-0.7	0.3	0.894	-0.9	0.2
110	3			Female	Yes	Former	White	22.71	59.6	1.62		Yes					Yes	Yes	Yes	2	27	6.7	3.23
110	6			Female	Yes	Former	White	24.4352	61	1.58							Yes	Yes	Yes	2.125	21	2.9	2.71
110	9			Female	Yes	Former	White	22.2718	58.45	1.62							Yes	Yes	Yes	1.25	15	35.9	2.86
110	12			Female	Yes	Former	White	24.0055	63	1.62							Yes	Yes	Yes	2	10	3.3	3.02									0.954	-2.1	-0.7	0.859	-1	0.2	0.852	-1.1	0.2	0.8555	-1.05	0.2	0.902	-0.8	0.1	0.874	-1	-0.1
111	0	73.9	8	Male	na	Former	White	26.7698	72	1.64	Yes	No	Yes	No	No	Yes	Yes	Yes	Yes	1.875	39	25.3	6.91	69	14.1	Pos	Pos			12.4	39.3	1.261	0.2	1	0.955	-0.9	0.6	0.846	-1.7	-0.2	0.9	-1.3	0.2	0.979	-0.9	0.2	0.903	-1.4	-0.4
111	3			Male	na	Former	White	26.7698	72	1.64							Yes	Yes	Yes	1.625	19	18.4	2.4
111	6			Male	na	Former	White	27.4348	72	1.62							Yes	Yes	Yes	1.625	30	18.2	4.66
111	9			Male	na	Former	White	27.4348	72	1.62							Yes	Yes	Yes	0.5	15	2.4	1.48
111	12			Male	na	Former	White	27.5134	74	1.64							Yes	Yes	Yes	0	13	7.4	2.87									1.221	-0.2	0.6	0.913	-1.2	0.7	0.85	-1.7	-0.2	0.8815	-1.45	0	0.962	-1	0	0.876	-1.6	-0.6
112	0	45	32	Female	No	Never	White	54.6515	133	1.56	Yes	Yes	Yes	No	No	No	Yes	Yes	Yes	2.375	5	12.6	6.76	12	87.7	Neg	Neg	4.1	13.3			1.12	-0.7	-1.8	0.877	-0.9	-1.5	0.997	0.1	-0.5	0.937	-0.4	-1	1.047	0.4	-0.4	1.083	0.7	-0.1
112	3			Female	No	Never	White	53.4188	130	1.56							Yes	Yes	Yes	2.375	5	16.2	6.13
112	6			Female	No	Never	White			1.56							Yes	Yes	Yes		15	16.4	6.89
112	9			Female	No	Never	White	53.4188	130	1.56							Yes	Yes	Yes	2.625	7	8.1	5.83
112	12			Female	No	Never	White	53.3983	125	1.53		Yes					Yes	Yes	Yes	2.5	7	4.2	6.23									1.064	-1.1	-2.2	0.774	-1.7	-2.3	0.992	0.1	-0.5	0.883	-0.8	-1.4	0.996	0	-0.7	1.075	0.6	-0.1
113	0	50.4	3	Female	Yes	Never	White	36.7309	100	1.65	No	No	No	No	No	No	Yes	Yes	Yes	1.625	53	68.4	6.28	17.8	30.2	Pos	Pos	0.1	0.6			1.221	0.2	-0.6	1.07	0.8	0.4	1.128	1.2	0.9	1.099	1	0.65	1.105	0.9	0.4	1.165	1.4	0.9
113	3			Female	Yes	Never	White	36.7309	100	1.65							Yes	Yes	Yes	1.625	9	8.9	4.79
113	6			Female	Yes	Never	White	41.2489	112.3	1.65							Yes	Yes	Yes	1.875	45	57.6	6.19
113	9			Female	Yes	Never	White	41.2489	112.3	1.65							Yes	Yes	Yes	1.375	20	13.9	3.54
113	12			Female	Yes	Never	White	41.2489	112.3	1.65							Yes	Yes	Yes	1.375	12	11.6	6.35									1.245	0.4	-0.3	0.842	-1.2	-1.4	1.071	0.8	0.5	0.9565	-0.2	-0.45	1.018	0.2	-0.3	1.085	0.7	0.3
201	0	48.8	13	Female	No	Never	White	40.2213	101.3	1.587	Yes	No	No	No	No	No	Yes	Yes	Yes	1.375	31	14.1	5.7	12	48.1	Neg	Neg	10.9	8.1			0.985	-1.9	-2.7	0.862	-1	-1.4	0.876	-0.9	-1.3	0.869	-0.95	-1.35	0.984	-0.1	-0.7	1.04	0.3	-0.2
201	3			Female	No	Never	White	40.1418	101.1	1.587							Yes	Yes	Yes	1.5	32	15.2	4.8
201	6			Female	No	Never	White	40.1021	101	1.587							Yes	Yes	Yes	1.625	46	16.3	4.66
201	9
201	12			Female	No	Never	White	40.261	101.4	1.587							Yes	Yes	Yes	1.875	37	15.4	4.57									0.995	-1.8	-2.6	0.887	-0.8	-1.1	0.914	-0.5	-0.9	0.901	-0.65	-1	0.965	-0.3	-0.8	0.99	-0.1	-0.6
203	0	63.4	3	Female	Yes	Current	White	25.2279	65.8	1.615	Yes	No	No	No	No	No	Yes	No	No	2.25	35	22.6	6.94	19.5	22.6	Pos	Pos	25.8	48.1			1.541	2.6	4	1.273	2.4	3.7	1.274	2.5	3.8	1.274	2.4	3.7	1.376	3.1	4.2	1.363	3	4
203	3			Female	Yes	Current	White	25.7263	67.1	1.615							Yes	No	No	2.25	40	16.6	5.35
203	6
203	9
203	12
204	0	50.2	4	Female	Yes	Current	Asian	42.0039	95.9	1.511	No	No	No	No	No	No	Yes	Yes	Yes	2.125	39	52	7.86	12	51.9	Neg	Pos	18				1.062	-1.2	-1.9	0.854	-1	-1.3	0.935	-0.4	-0.6	0.8945	-0.7	-0.95	1.057	0.5	0.1	1.089	0.7	0.4
204	3			Female	Yes	Current	Asian	42.3543	96.7	1.511			Yes				Yes	Yes	Yes	2		37.6	7.44
204	6			Female	Yes	Current	Asian	42.7485	97.6	1.511							Yes	Yes	Yes	2	28	33.5	6.19
204	9			Female	Yes	Current	Asian	42.4419	96.9	1.511							Yes	Yes	Yes	1.875	22	45.9	6.64
204	12			Female	Yes	Current	Asian	43.0991	98.01	1.508							Yes	Yes	Yes	2.25	2	1.1	6.23									1.068	-1.2	-1.7	0.929	-0.4	-0.6	0.898	-0.7	-0.8	0.914	-0.55	-0.7	1.028	0.2	-0.1	1.02	0.2	-0.2
205	0	71	6	Female	Yes	Current	White	39.4737	91.2	1.52	No	No	No	No	No	No	Yes	Yes	No	0.875	66	4.1	5.67	12	42.4	Pos	Pos					1.162	-0.4	0.4	0.841	-1.2	-0.2	0.808	-1.4	-0.5	0.8245	-1.3	-0.35	0.964	-0.3	0.4	0.887	-0.9	-0.2
205	3			Female	Yes	Current	White	40.2528	93	1.52							Yes	Yes	No	1.375	46	4.6	3.63
205	6			Female	Yes	Current	White	39.9931	92.4	1.52							Yes	Yes	No	0.625	13	2.6	3.44
205	9			Female	Yes	Current	White	39.0841	90.3	1.52							Yes	Yes	No	0.5	45	20.3	4.11
205	12
206	0	55.4	4	Female	Yes	Never	Asian	31.5184	73.3	1.525	No	No	Yes	No	Yes	No	Yes	Yes	Yes	2.125	37	9	5.47	26.5	83.9	Pos	Pos	16.4	39.7			1.562	2.8	3.3	1.09	0.9	1.6	1.031	0.4	1.1	1.0605	0.65	1.35	1.121	1	1.4	1.063	0.5	1
206	3			Female	Yes	Never	Asian	32.3784	75.3	1.525							Yes	Yes	Yes	2.5	37	8.1	5.36
206	6			Female	Yes	Never	Asian			1.525							Yes	Yes	Yes	2.75	20	5.4	5.63
206	9			Female	Yes	Never	Asian	32.0344	74.5	1.525							Yes	Yes	Yes	2.625		8.2	5.35
206	12			Female	Yes	Never	Asian	33.7364	75.2	1.493							Yes	Yes	Yes	2.75	35	9.8	5.99									1.561	2.8	3.3	1.134	0.7	1.5	1.051	0.1	1	1.0925	0.4	1.25	1.104	0.8	1.2	1.044	0.3	0.8
207	0	79.8	27	Female	Yes	Former	White	25.1238	69.9	1.668	No	No	No	No	No	No	Yes	No	No	2.5	55	30.9	5.27	14	73.6	Pos	Pos					1.122	-0.8	0.9	0.564	-3.5	-1.7	0.587	-3.3	-1.5	0.5755	-3.4	-1.6	0.647	-2.9	-1.3	0.675	-2.7	-1
207	3			Female	Yes	Former	White	25.1238	69.9	1.668							Yes	No	No	1.625		30.6	2.82
207	6
207	9
207	12
208	0	61.6	11	Female	Yes	Never	White	22.4018	55.5	1.574	Yes	No	No	No	No	No	Yes	Yes	Yes	1.375	9	0.9	3.33	17.5	29.2	Pos	Pos	30.2	83.7			1.103	-0.9	0	0.971	-0.1	0.9	0.959	-0.2	0.7	0.965	-0.15	0.8	1.007	0.1	0.8	1.006	0	0.8
208	3			Female	Yes	Never	White	23.2091	57.5	1.574							Yes	Yes	Yes	1.375	10	2.5	4.51
208	6			Female	Yes	Never	White			1.574							Yes	Yes	Yes	1.5	10	2.9	4.64
208	9			Female	Yes	Never	White	22.8271	58	1.594							Yes	Yes	Yes	1.75	10	3.8	5.41
208	12			Female	Yes	Never	White	22.2081	55.3	1.578							Yes	Yes	Yes	1.625	27	10.3	5.92									1.116	-0.8	0.2	0.914	-0.5	0.5	0.918	-0.5	0.5	0.916	-0.5	0.5	0.911	-0.7	0.1	0.946	-0.4	0.4
209	0	66.2	17	Female	Yes	Current	White	24.974	69.4	1.667	Yes	No	No	No	No	No	Yes	Yes	Yes	1.5	29	7.2	6.51	18.8	37.7	Pos	Pos	34	59.6			0.949	-2.1	-0.7	0.955	-0.2	1.1	0.9	-0.7	0.7	0.9275	-0.45	0.9	0.962	-0.3	0.7	0.918	-0.7	0.4
209	3			Female	Yes	Current	White	25.6577	71.3	1.667							Yes	Yes	Yes	1.375	10	4.2	3.82
209	6			Female	Yes	Current	White	25.9816	72.2	1.667							Yes	Yes	Yes	1.375	17	22.3	6.2
209	9			Female	Yes	Current	White	26.0176	72.04	1.664							Yes	Yes	Yes	1.625	5	2.2	3.96
209	12			Female	Yes	Current	White	25.5551	71.1	1.668		Yes					Yes	Yes	Yes	1.625	2	2.6	4.63									0.941			0.966			0.878			0.922			0.957			0.854
210	0	47	2	Male	na	Former	White	33.266	105.4	1.78	Yes	No	No	No	No	No	Yes	Yes	Yes	2.125	2	0.4	5.97	58	27.3	Pos	Pos			15.6	63	1.439	1.5	0.8	1.112	0.3	0.3	1.193	0.9	1	1.1525	0.6	0.65	1.24	1.2	1	1.296	1.6	1.5
210	3			Male	na	Former	White	34.0866	108	1.78							Yes	Yes	Yes	2.125	8	0.5	6.44
210	6			Male	na	Former	White	35.2228	111.6	1.78							Yes	Yes	Yes	1.875	12	6.2	6.54
210	9			Male	na	Former	White	35.1439	111.1	1.778							Yes	Yes	Yes	2.375	20	29.1	7.51
210	12			Male	na	Former	White	34.8909	110.3	1.778							Yes	Yes	Yes	2.5	2	0.3	5.94									1.409	1.2	0.6	1.118	0.4	0.4	1.223	1.2	1.2	1.1705	0.8	0.8	1.18	0.7	0.6	1.297	1.6	1.5
301	0	47.1	9	Female	No	Current	White	22.7263	53.2	1.53	No	Yes	No	No	No	No	Yes	Yes	Yes	1.375	44	5.6	3.85	77.5	17.9	Pos	Pos	10.5	10.4			1.111	-0.7	-0.6	0.928	-0.4	-0.1	0.852	-1.1	-0.7	0.89	-0.7	-0.4	0.919	-0.7	-0.4	0.904	-0.8	-0.6
301	3			Female	No	Current	White	23.2196	54	1.525							Yes	Yes	Yes	1	43	15.4	3.56
301	6			Female	No	Current	White	24.8875	57.5	1.52							Yes	Yes	Yes	2.25	64	23.6	6.96
301	9			Female	No	Current	White	24.7768	58	1.53							Yes	Yes	Yes	1.25	61	14.9	6.12
301	12			Female	No	Current	White	25.3749	59.4	1.53							Yes	Yes	Yes		33	13	5.2									1.136	-0.5	-0.3	0.918	-1	-0.2	0.865	-1.4	-0.6	0.8915	-1.2	-0.4	0.906	-0.8	-0.4	0.904	-0.9	-0.4
302	0	65.2	24	Male	na	Former	White	34.7656	95.8	1.66	No	Yes	Yes	No	Yes	No	Yes	No	No	1.25	2	1	4.18	43.5	50	Pos	Pos			11.5		1.215	-0.2	0.2	0.666	-3.1	-2	0.77	-2.3	-1.2	0.718	-2.7	-1.6	0.743	-2.7	-1.9	0.771	-2.5	-1.7
302	3
302	6
302	9
302	12
303	0	63.8	8	Female	Yes	Current	White	24.3465	67.9	1.67	Yes	No	No	No	No	No	Yes	No	Yes	1.875		6.7	5.26	21.3	30.2	Pos	Pos	30				1.137	-0.5	1	1	0.2	1.5	0.989	0.1	1.4	0.995	0.1	1.5	1.016	0.1	1.2	0.966	-0.3	0.8
303	3			Female	Yes	Current	White	24.7409	69	1.67							Yes	No	Yes	2.375	34	3.5	4.69
303	6			Female	Yes	Current	White	25.3444	69	1.65			Yes				Yes	No	Yes	2	26	3.3	3.83
303	9			Female	Yes	Current	White	25.4982	67	1.621							Yes	No	Yes	2	37	12.4	5.12
303	12			Female	Yes	Current	White	24.737	65	1.621							Yes	No	Yes	2.375	51	14.7	5.09									1.213	0.1	1.7	0.976	-0.5	1.2	0.962	-0.6	1	0.969	-0.55	1.1	0.995	-0.1	0.9	0.963	-0.4	0.7
304	0	73.9	13	Female	Yes	Former	White	24.0172	59.2	1.57	No	No	No	No	No	Yes	Yes	Yes	Yes	1.75		1.4	3.49	141	25.5	Pos	Pos	59	107.6			1.927	6.1	7.8	0.925	-0.5	1.3	0.922	-0.5	1.2	0.923	-0.5	1.2	0.899	-0.8	0.7	0.945	-0.5	1.1
304	3			Female	Yes	Former	White	23.3208	60	1.604							Yes	Yes	Yes	1.875	10	4.2	4.46
304	6			Female	Yes	Former	White	24.4352	61	1.58							Yes	Yes	Yes	2	5	2.3	3.51
304	9
304	12			Female	Yes	Former	White	24.3418	60	1.57							Yes	Yes	Yes	1.125	10	2	3.04									1.838	5.3	7.1	0.929	-0.9	1.3	0.902	-1.1	1.1	0.9155	-1	1.2	0.904	-0.9	0.7	0.931	-0.6	1
401	0	71.3	4	Female	Yes	Former	White	31.2405	74.09	1.54	No	No	No	No	No	No	Yes	Yes	Yes	2.125	17	12.4	6.03	30.3	28.3	Pos	Pos	38	121			1.047	-1.27	0.43	0.884	-0.8	0.6	0.874	-0.9	0.5	0.879	-0.85	0.55	0.955	-0.4	0.8	0.995	0	1.1
401	3			Female	Yes	Former	White	32.6362	77.4	1.54		Yes					Yes	Yes	Yes	1.75	21	8.4	4.7
401	6			Female	Yes	Former	White	31.9667	76.8	1.55		Yes					Yes	Yes	Yes	1.875	4	6.5	4.52
401	9			Female	Yes	Former	White	32.0499	77	1.55							Yes	Yes	Yes	1.875	9	6.8	5.42
401	12			Female	Yes	Former	White	33.1738	79.7	1.55							Yes	Yes	Yes	1.875	4	8.9	5.67									1.046	-1.26	0.43	0.855	-1	0.3	0.861	-1	0.3	0.858	-1	0.3	0.968	-0.3	0.8	0.984	-0.1	1
402	0	48.9	2	Male	na	Never	White	19.2706	51.2	1.63	No	No	No	No	No	No	Yes	Yes	Yes	1.5	128	39.4	4.73	21.5	24.5	Pos	Pos			26	60	0.967	-2.26	-2.1	0.939	-1	0.2	0.879	-1.5	-0.3	0.909	-1.25	-0.05	0.871	-1.7	-0.6	0.868	-1.7	-0.7
402	3			Male	na	Never	White	21.303	56.6	1.63			Yes				Yes	Yes	Yes	0.875	74	26.2	4.71
402	6			Male	na	Never	White	19.4211	51.6	1.63							Yes	Yes	Yes	0.875	72		3.93
402	9			Male	na	Never	White	19.7975	52.6	1.63							Yes	Yes	Yes	0.875	86	23	3.94
402	12			Male	na	Never	White	19.2651	51.5	1.635							Yes	Yes	Yes	0.875	21	29.2	4.41									0.88	-3	-2.8	0.839	-1.8	-0.5	0.801	-2.1	-0.8	0.82	-1.95	-0.65	0.83	-2	-0.9	0.831	-2	-0.9
403	0	59.6	5	Female	Yes	Former	White	33.6778	94.6	1.676	No	No	No	No	No	No	Yes	Yes	Yes	2.375	9	2.9	6.14	77.8	30.2	Pos	Pos	31	74			1.073	-1.06	0.13	0.917	-0.5	-0.2	0.953	-0.2	0.1	0.935	-0.35	-0.05	0.981	-0.2	-0.1	0.946	-0.5	-0.3
403	3			Female	Yes	Former	White	35.1018	98.6	1.676							Yes	Yes	Yes	2.25	20	5.3	5.69
403	6			Female	Yes	Former	White	34.7021	99.7	1.695							Yes	Yes	Yes	2.375	17	5.3	7.14
403	9			Female	Yes	Former	White	35.0328	100.65	1.695							Yes	Yes	Yes	2.5	14	6.6	7.11
403	12			Female	Yes	Former	White	34.0484	98.4	1.7							Yes	Yes	Yes	2.625	10	4.6	6.08									1.07	-1.1	0.16	0.896	-0.7	-0.4	0.944	-0.3	0	0.92	-0.5	-0.2	0.967	-0.3	-0.2	0.925	-0.6	-0.5
501	0	37.5	9	Female	No	Never	White	26.0544	68.8	1.625	Yes	No	No	No	No	No	Yes	Yes	Yes	2	32	11	6.28	38.3	44.3	Neg	Pos	0.5	1			1.401	1.7	1.7	0.968	-0.1	0	0.94	-0.3	-0.2	0.954	-0.2	-0.1	0.926	-0.6	-0.6	0.916	-0.7	-0.6
501	3			Female	No	Never	White	26.6476	70.8	1.63							Yes	Yes	Yes	2.125	21	10.9	4.62
501	6			Female	No	Never	White	26.0923	68.9	1.625							Yes	Yes	Yes	2.125	8	0.9	4.48
501	9			Female	No	Never	White	25.5243	67.4	1.625							Yes	Yes	Yes	2.25	9	0.7	5.54
501	12			Female	No	Never	White	23.7007	62.2	1.62							Yes	Yes	Yes	2.125	7	0.6	5.73									1.423	1.9	1.9	0.955	-0.2	-0.1	0.971	-0.1	0.1	0.963	-0.1	0	0.917	-0.7	-0.6	0.906	-0.8	-0.7
502	0	74.2	26	Female	Yes	Former	White	33.1213	88	1.63	Yes	Yes	No	No	No	No	Yes	No	No	2.75	26	29.3	6.73	14	79.2	Pos	Pos	30.4	73.6			1.191	-0.1	1.7	0.621	-3	-1.3	0.661	-2.7	-0.9	0.641	-2.8	-1.1	0.688	-2.6	-1.1	0.751	-2.1	-0.5
502	3
502	6
502	9
502	12
503	0	66.9	6	Male	na	Current	White	29.4758	69	1.53	No	Yes	No	No	Yes	No	Yes	No	Yes	1.75	28	6.3	4.44	19.8	18.9	Pos	Pos	44.8	60.6			1.5	2.5	4.1	0.899	-0.7	0.8	0.979	0	1.4	0.939	-0.3	1.1	0.859	-1.2	0	0.892	-0.9	0.3
503	3			Male	na	Current	White	28.0401	66.5	1.54							Yes	No	Yes	1.875	33	4.1	5.07
503	6			Male	na	Current	White	28.3934	65.6	1.52							Yes	No	Yes	1.5	14	1.4	1.51
503	9			Male	na	Current	White	27.3826	64.1	1.53							Yes	No	Yes	1.25	25	0.8	2.1
503	12			Male	na	Current	White	28.2564	65.8	1.526			Yes				Yes	No	Yes	1.375	33	2.4	3.66									1.724	4.4	6	0.875	-0.9	0.6	0.943	-0.3	1.2	0.909	-0.6	0.9	0.898	-0.9	0.4	0.924	-0.6	0.6
601	0	49.4	11	Female	Yes	Current	White	27.14	76.6	1.68	Yes	No	No	No	No	No	Yes	Yes	Yes	2.125	41	25.1	7.49	15.3	19.8	Pos	Pos	70.9	108.1			0.892	-1.67	-0.97	0.703	-1.3	-0.6	0.681	-1.5	-0.8	0.692	-1.4	-0.7	0.774	-1.4	-0.9	0.74	-1.7	-1.2
601	3			Female	Yes	Current	White	26.5731	75	1.68							Yes	Yes	Yes	1.625	21	14.1	6.37
601	6			Female	Yes	Current	White	27.2509	76	1.67		Yes					Yes	Yes	Yes	1.75	19	9.5	6.71
601	9			Female	Yes	Current	White	28.6689	79	1.66							Yes	Yes	Yes	1.875	19	12.5	5.82
601	12			Female	Yes	Current	White	28.7052	79.1	1.66							Yes	Yes	Yes	1.625	22	16.4	5.68									0.812	-2.4	-1.6	0.601	-2.2	-1.5	0.566	-2.5	-1.8	0.5835	-2.35	-1.65	0.719	-1.8	-1.3	0.699	-2	-1.5
602	0	47.7	2	Female	Yes	Former	White	45.2005	110	1.56	Yes	No	No	No	No	No	Yes	Yes	Yes	1.875	12	6.2	6.79	32	50	Neg	Pos	25.1	56.2	6.4		0.948	1	-0.37	0.819	-0.3	0.3	0.785	-0.6	0	0.802	-0.45	0.15	1.108	1.4	1.7	1.036	0.8	1.2
602	3			Female	Yes	Former	White	45.625	116.8	1.6							Yes	Yes	Yes	1.875	11	9	6.04
602	6			Female	Yes	Former	White	42.3089	107.5	1.594							Yes	Yes	Yes	2	18	8.3	4.69
602	9			Female	Yes	Former	White	46.0079	107.7	1.53		Yes					Yes	Yes	Yes	1.75	25	7.9	6.57
602	12			Female	Yes	Former	White	43.6629	109	1.58							Yes	Yes	Yes	1.625	21	20.1	4.09									0.925	-1.2	-0.83	0.86	0.1	0.8	0.838	-0.1	0.6	0.819	0	0.7	1.071	1.1	1.5	0.963	0.2	0.6
701	0	85.7	14	Male	na	Never	White	25.2926	67.2	1.63	No	Yes	No	No	No	No	Yes	No	Yes	2.125	62	38.1	5.16	85	21.7	Pos	Pos			14.4	80	1.087	-0.07		0.658	-2		0.752	-1.3		0.705	-1.65		0.732	-2		0.701	-2.2
701	3			Male	na	Never	White	24.7281	65.7	1.63							Yes	No	Yes	2.125	29	19.8	2.57
701	6			Male	na	Never	White	25.6088	68.04	1.63							Yes	No	Yes	2.25	16	13.3	2.07
701	9			Male	na	Never	White	25.2399	67.06	1.63							Yes	No	Yes	1.625	8	9.2	2.26
701	12			Male	na	Never	White	25.9739	69.01	1.63							Yes	No	Yes	1.375	43	64.4	5.42									1.094	0.03		0.647	-2.1		0.694	-1.7		0.6705	-1.7		0.728	-2		0.699	-2.2
702	0	49.9	12	Female	Yes	Current	White	34.8502	87	1.58	Yes	Yes	No	No	No	No	Yes	Yes	Yes	1.875	31	56.1	5.76	48.5	29.2	Pos	Pos	50	69			0.8197	-2.17	-1.43	0.652	-1.8	-1	0.638	-1.9	-1.2	0.645	-1.85	-1.1	0.839	-0.8	-0.4	0.839	-0.8	-0.4
702	3			Female	Yes	Current	White	31.6456	79	1.58							Yes	Yes	Yes	1.875	10	69	4.83
702	6			Female	Yes	Current	White	31.2175	75	1.55		Yes					Yes	Yes	Yes	1.75	42	64.2	5.46
702	9			Female	Yes	Current	White	30.4323	74.06	1.56							Yes	Yes	Yes	1.75	14	27.9	2.43
702	12			Female	Yes	Current	White	29.2421	73	1.58							Yes	Yes	Yes	1.75	33	44.6	5.09									0.8347	-2.03	-1.2	0.683	-1.5	-0.7	0.561	-2.6	-1.8	0.622	-2.05	-1.25	0.807	-1.1	-0.6	0.82	-1	-0.5
703	0	59.6	24	Female	Yes	Current	White	19.9293	48.5	1.56	Yes	No	No	No	No	No	Yes	Yes	Yes	2.75	30	20.5	4.61	21.5	69.8	Pos	Pos	2.8	4.2			0.765	-2.63	-1.23	0.533	-2.8	-1.6	0.531	-2.9	-1.6	0.532	-2.85	-1.6	0.633	-2.5	-1.6	0.597	-2.8	-1.9
703	3			Female	Yes	Current	White	20.1759	49.1	1.56							Yes	Yes	Yes	2.375	27	13.1	2.49
703	6			Female	Yes	Current	White	20.2581	49.3	1.56							Yes	Yes	Yes	2.625	21	9.6	3.65
703	9			Female	Yes	Current	White	20.1635	49.07	1.56							Yes	Yes	Yes	2.5	21	10.7	2.65
703	12			Female	Yes	Current	White	20.1389	49.01	1.56							Yes	Yes	Yes	2.5	13	2.5	1.61									0.765	-2.67	-1.17	0.522	-2.9	-1.6	0.546	-2.7	-1.4	0.534	-2.8	-1.6	0.609	-2.7	-1.8	0.638	-2.5	-1.5
802	0	32.5	7	Male	na	Current	White	25.2326	81.3	1.795	Yes	No	No	No	No	No	Yes	Yes	Yes	1.25		62.8	6.9	83.3	19.8	Pos	Pos			9.8	18.5	1.313	0.6	0.6	0.938	-1	-0.9	1.006	-0.5	-0.4	0.972	-0.8	-0.7	0.922	-1.3	-1.2	1.02	-0.5	-0.5
802	3			Male	na	Current	White	25	81	1.8							Yes	Yes	Yes	1.125	6	0.6	2.97
802	6			Male	na	Current	White	27.102	83	1.75							Yes	Yes	Yes	0.25	2	0.9	2.15
802	9			Male	na	Current	White	26.0068	82.4	1.78							Yes	Yes	Yes	0.125	2		2.04
802	12			Male	na	Current	White	26.2164	84	1.79							Yes	Yes	Yes	0.5		3	1.73									1.221	-0.2	-0.2	0.948	-0.9	-0.8	1.005	-0.5	-0.4	0.976	-0.7	-0.6	0.912	-1.4	-1.3	1.027	-0.5	-0.4
803	0	65.2	9	Female	Yes	Never	White	32.1597	84.4	1.62	No	Yes	No	No	No	Yes	Yes	Yes	Yes	1.75	7	0.8	5.61	41.5	49	Neg	Pos	50	106			1.227	0.2	1.8	0.9	-0.7	0.8	0.892	-0.7	0.7	0.896	-0.7	0.7	1.032	0.3	1.4	0.975	-0.2	0.9
803	3			Female	Yes	Never	White	32.617	85.6	1.62							Yes	Yes	Yes	1.5	15	0.6	5.07
803	6			Female	Yes	Never	White	34.375	88	1.6							Yes	Yes	Yes	1.875	6		4.87
803	9			Female	Yes	Never	White	34.0265	88.2	1.61							Yes	Yes	Yes	1.875		2.1	4.44
803	12			Female	Yes	Never	White	33.1966	88.2	1.63							Yes	Yes	Yes	1.875	11	0.3	4.31									1.221	0.2	1.8	0.931	-0.4	1.1	0.909	-0.6	0.9	0.92	-0.5	1	1.053	0.4	1.6	0.996	0	1.1
901	0	84	20	Female	Yes	Former	White	29.387	77.6	1.625	Yes	Yes	No	No	No	Yes	Yes	Yes	Yes	2.625	86	53	7.23	22.3	59.4		Pos					1.185	1.17	4.1	0.629	-2	0.5	0.58	-2.4	0.1	0.6045	-2.2	0.3	0.667	-2.3	0	0.64	-2.5	-0.2
901	3			Female	Yes	Former	White	30.2148	79.1	1.618							Yes	Yes	Yes	2.875	28	13.3	5.86
901	6			Female	Yes	Former	White	30.4456	80	1.621							Yes	Yes	Yes	2.75	38	21	5.98
901	9			Female	Yes	Former	White	30.2457	78.4	1.61							Yes	Yes	Yes	2.5		12.3	5.79
901	12			Female	Yes	Former	White	30.9009	79.8	1.607							Yes	Yes	Yes	2.375	35	13.4	5.57									1.138	0.73	3.67	0.617	-2.1	0.4	0.542	-2.8	-0.2	0.5795	-2.45	0.1	0.664	-2.3	0.1	0.607	-2.7	-0.4
902	0	69	4	Female	Yes	Current	White	21.0962	52	1.57	Yes	No	No	Yes	No	Yes	Yes	No	Yes	0.75	33	46.7	5.71	24	33.9		Pos					0.821	-2.13	-0.03	0.676	-1.6	0.2	0.717	-1.2	0.5	0.6965	-1.4	0.35	0.702	-2	-0.5	0.72	-1.8	-0.4
902	3			Female	Yes	Current	White	20.5223	52.8	1.604							Yes	No	Yes	0.25		26.3	4.36
902	6			Female	Yes	Current	White	21.762	55.85	1.602							Yes	No	Yes	0		30	4.4
902	9			Female	Yes	Current	White	20.8333	53.4	1.601							Yes	No	Yes	0	32	19.4	2.86
902	12			Female	Yes	Current	White	21.3795	54.8	1.601							Yes	No	Yes	0.125	23	18.7	2.25									0.811	-2.23	-0.1	0.658	-1.7	0.1	0.692	-1.4	0.4	0.675	-1.55	0.25	0.694	-2	-0.5	0.711	-1.9	-0.4
903	0	54.4	1	Female	Yes	Never	White	21.8775	55.1	1.587	Yes	No	No	No	No	No	Yes	No	No	2.375	105	136.9	7.5	56.8	10.4	Pos	Pos					0.999	-0.8	0.75	0.878	0.3	1.3	0.849	0	1	0.8635	0.15	1.15	0.936	0	0.6	0.966	0.2	0.8
903	3			Female	Yes	Never	White	21.6368	54.7	1.59		Yes					Yes	No	No	1.875	61	19.2	5.99
903	6
903	9
903	12
904	0	40.8	11	Female	No	Former	White	33.3404	94.1	1.68	Yes	Yes	No	No	No	No	Yes	Yes	Yes	1.5		0.6	3.96	102	33.9		Neg					1.028	-0.23	0.03	0.774	-0.7	-0.4	0.744	-0.9	-0.6	0.759	-0.8	-0.5	0.998	0.5	0.6	0.93	-0.1	0.1
904	3			Female	No	Former	White	34.1024	97.4	1.69							Yes	Yes	Yes	1.5		3.2	2.8
904	6			Female	No	Former	White	34.2209	96.7	1.681							Yes	Yes	Yes	1.375		2.4	2.29
904	9			Female	No	Former	White	32.3901	92.4	1.689							Yes	Yes	Yes	1.375	7	5.5	3.03
904	12			Female	No	Former	White	32.7839	94.3	1.696							Yes	Yes	Yes	1.375	7	2.4	3.17									1.043	-0.15	0.2	0.798	-0.5	-0.1	0.761	-0.8	-0.5	0.7795	-0.65	-0.3	1.016	0.6	0.8	0.92	-0.2	0
1001	0	56.7	10	Female	No	Never	White	38.6786	113.1	1.71	Yes	No	No	No	No	No	Yes	Yes	Yes	1.875	39	114.7	6.25	34.3	34.9	Pos	Neg					1.69	4.1	5	1.165	1.5	2.5	1.022	0.3	1.3	1.0935	0.9	1.9	1.298	2.5	3.2	1.201	1.7	2.4
1001	3			Female	No	Never	White	39.5506	115.65	1.71							Yes	Yes	Yes	1.875	55	39.2	4.6
1001	6			Female	No	Never	White	41.7735	122.15	1.71							Yes	Yes	Yes	1.875	11	14.3	4.81
1001	9			Female	No	Never	White	41.3568	122.35	1.72							Yes	Yes	Yes		38	63.7	4.3
1001	12			Female	No	Never	White	43.6545	127.65	1.71							Yes	Yes	Yes	1.75	6	8.5	5.11									1.65	3.8	4.7	1.097	1	2	1.022	0.3	1.3	1.0595	0.65	1.65	1.33	2.7	3.5	1.218	1.8	2.6
1002	0	58.5	3	Female	Yes	Former	White	38.1123	92.75	1.56	Yes	No	No	No	No	No	Yes	Yes	Yes	2.25	9	0.4	5.33	44.8	50	Neg	Pos	30	48			1.271	0.6	1.6	1.009	0.2	1.2	0.946	-0.3	0.7	0.9775	-0.05	0.95	1.187	1.6	2.3	1.108	0.9	1.7
1002	3			Female	Yes	Former	White	38.1123	92.75	1.56							Yes	Yes	Yes	1.875	25	4	5.34
1002	6			Female	Yes	Former	White	40.3517	98.2	1.56							Yes	Yes	Yes	1.75	2	1.4	3.49
1002	9
1002	12			Female	Yes	Former	White	40.6477	96.4	1.54							Yes	Yes	Yes	2	19	7	6.13									1.255	0.5	1.5	0.998	0.2	1.2	0.955	-0.2	0.8	0.9765	0	1	1.181	1.5	2.3	1.121	1	1.8
[truncated: 20 more columns]
